# Supplementary material for: GhmiR156-GhSPL2 Module Regulates Anthocyanin Biosynthesis of Ray Florets in Gerbera hybrida
Source: Int J Mol Sci. 2025 Dec 27;27(1):318. doi: 10.3390/ijms27010318 (PMC12786271; doi:10.3390/ijms27010318)
Supplement: Supplementary file 1 [file ijms-27-00318-s001.zip]

Archive with 3 entries (2 files):
- Supplementary files/
- Supplementary files/Supplementary File 1.xlsx
- Supplementary files/supplementary file 2.pdf
