# Supplementary material for: GhmiR156-GhSPL2 Module Regulates Anthocyanin Biosynthesis of Ray Florets in Gerbera hybrida
Source: Int J Mol Sci. 2025 Dec 27;27(1):318. doi: 10.3390/ijms27010318 (PMC12786271; doi:10.3390/ijms27010318)
Supplement: Supplementary file 1 [file ijms-27-00318-s001.zip › Supplementary files/Supplementary File 1.xlsx]

## Sheet: Table S1
Primer name	Sequence (5'→3')
Primers for vector construction:
GhSPL2-GFP-F	CCG GGATCC ATGGAGTGGAATACAAAG
GhSPL2-GFP-R	GCGTCGAC TAGGGGCTTCAAAATTTC
GhmiR156-62SK-F	CCGTCTAGA GTCCAGGTGTCACTCCTTTCTC
GhmiR156-62SK-R	CCGGGTACC CCATAAGTTTTCTTGATTTGGTTTC
Gh(m)SPL2-0800 -F	GCGTCGAC ATGGAGTGGAATACA
Gh(m)SPL2-0800-L-M-R	CGGGATCC TCATAGGGGCTTCAA
GhSPL2-p1301-F	CCGGGATCC ATGGAGTGGAATACAAAG
GhSPL2-p1301-R	AACTGCAGTCATAGGGGCTTCAAAAT
GhmiR156-p1301-F	GGGGTACCGTCCAGGTGTCACTCCTTTCTC
GhmiR156-p1301-R	CGGGATCC CCATAAGTTTTCTTGATTTGGTTTC
Gh(m)SPL2-pSAT6-F	CTCAAGCTTCGAATTCATGGAGTGGAATACAAAGTGGGATTG
Gh(m)SPL2-pSAT6-R	GATCCCGGGCCCGCGGTACCATAGGGGCTTCAAAATTTCGTCGAT
Primers for RLM-5’RACE:
5’-adaptor	GCTACACTCGGTTTGCTGGCTTTGATGAAA
Out-F	GCTACACTCGGTTTGCTGGCTT
In-F	CGGTTTGCTGGCTTTGATG
GhSPL2-spe-out	CCCAACATAAACACGCACAAAT
GhSPL2-spe-in	GACCAGTGAACATACTCGGCAC
Primers for Stem-loop RT-PCR:
GhmiR156-RT-F	GTCGTATCCAGTGCAGGGTCCGAGGTATTCGCACTGGATACGACTATGCT
Primers for RT-qPCR:
GhmiR156-qRT-F	CGCGCTGACAGAAGAGAGTG
GhmiR156-qRT-R	AGTGCAGGGTCCGAGGTATT
U6-F	ATTGGAACGATACAGAGAAGATTAGCATGG
U6-R	GACCATTTCTCGATTTGTGCGTGTCA
GhSPL2-qRT-F	CCGAAAGTTGTTGTGGGTGGTCT
GhSPL2-qRT-R	ATTGTCTCCTGCTGTGGCTTCC
GhACTIN-qRT-F	AGGAAATCACTGCTCTTGCG
GhACTIN-qRT-R	AACAAACTCAACCCTCCAAACC
GhPAL-qRT-F	AGAAGGACTTGCTCCGTGTG
GhPAL-qRT-R	AGACTTGTCGGAGCTTCTGC
GhF3’H-qRT-F	CACCCGTCAACCCCACTATC
GhF3’H-qRT-R	TCTCGAGAAATGGCCCACAC
GhFLS-qRT-F	AAAGGCGCAATCCCAAATGAC
GhFLS-qRT-R	TGGCTCAGATCGATCACTGG
GhDFR-qRT-F	TTTGGCTGAAAAAGCTGCGT
GhDFR-qRT-R	AACGAGACTTGGTGGGAACG
GhANS-qRT-F	GCATCCACCAGATCCCGAAA
GhANS-qRT-R	GATCAACGGTGGGGACTTGT
GhUFGT-qRT-F	ACGGTTTTCACGACGATTGC
GhUFGT-qRT-R	ACCCAGGTGGTGGTTTCTTC
GhMYB1a-qRT-F	GGCCATGGGATTGGAAATGGA
GhMYB1a-qRT-R	GTCGTCGTTGTGCTCTCCC
GhMYB10-qRT-F	CACAACCTCGTCAATGGGGA
GhMYB10-qRT-R	AAGTCGACATTGACGGCCAT
